# Supplementary material for: Immune Checkpoint Signatures in Minimal Change Disease and Membranous Nephropathy: Divergent Pathways of a Shared Imbalance
Source: Int J Mol Sci. 2025 Nov 25;26(23):11371. doi: 10.3390/ijms262311371 (PMC12692590; doi:10.3390/ijms262311371)
Supplement: Supplementary file 1 [file ijms-26-11371-s001.zip]

Archive with 1 entries (1 files):
- ijms-3964904-supplementary.pdf
